# Supplementary material for: The True Price of External Health Effects from Food Consumption
Source: Nutrients. 2023 Jul 30;15(15):3386. doi: 10.3390/nu15153386 (PMC10421383; doi:10.3390/nu15153386)
Supplement: Supplementary file 1 [file nutrients-15-03386-s001.zip]

Archive with 1 entries (1 files):
- nutrients-2478670-supplementary.xlsx
