# Supplementary material for: The True Price of External Health Effects from Food Consumption
Source: Nutrients. 2023 Jul 30;15(15):3386. doi: 10.3390/nu15153386 (PMC10421383; doi:10.3390/nu15153386)
Supplement: Supplementary file 1 [file nutrients-15-03386-s001.zip › nutrients-2478670-supplementary.xlsx]

## Sheet: DALY(-Rate)
Dietary risk factor Diets…		Disease				Dietary risk factors Diets…	Disease
		CVD	T2DM	Neoplasms			CVD	T2DM	Neoplasms
…high in red meat	DALYs	261517	120509	70241.8		…high in red meat	0.291023	0.357058	0.541502
	DALY rate	0.0509792	0.116721	0.013211		…high in processed meat	0.176747	0.485171	0.338284
…high in processed meat	DALYs	158827	163747	43881.1		…high in sodium	0.252033	0	0.120214
	DALY rate	0.0309612	0.1586	0.00825312		…high in sugar-sweet. Bever.	0.0606281	0.15777	0
…low in whole grains	DALYs	394529	49234.4	99495		…high in trans fatty acids	0.219569	0	0
	DALY rate	0.0769081	0.0476868	0.0187129		DALYs due to over-consumption of food	898610	337504	129717
…low in legumes	DALYs	397560	0	0			0.388872	0.702671	0.325552
	DALY rate	0.077499	0	0		…low in whole grains	0.279372	0.34475	0.370234
…low in fruits	DALYs	149355	47852	55993.2		…low in legumes	0.281518	0	0
	DALY rate	0.0291147	0.0463479	0.0105312		…low in fruits	0.10576	0.33507	0.208358
…high in sodium	DALYs	226479	0	15593.8		…low in fiber	0.0976876	0.223572	0.0451131
	DALY rate	0.0441491	0	0.00293287		…low in vegetables	0.0984001	0	0.0342081
…low in fiber	DALYs	137955	31928.7	12123.5		…low in nuts and seeds	0.0389172	0.0966082	0
	DALY rate	0.0268924	0.0309251	0.00228018		…low in Omega-3	0.0581316	0	0
…high in sugar-sweet. bever.	DALYs	54481	53248	0		…low in polyuns. fatty acids	0.0402139	0	0
	DALY rate	0.0106203	0.0515743	0		…low in milk	0	0	0.236982
…high in trans fatty acids	DALYs	197307	0	0		…low in calcium	0	0	0.105104
	DALY rate	0.0384623	0	0		DALYs due to under-consumption of food	1.4122e+06	142812	268735
…low in vegetables	DALYs	138961	0	9192.93			0.611128	0.297329	0.674448
	DALY rate	0.0270885	0	0.001729		Sum	2.31081e+06	480316	398452
…low in nuts and seeds	DALYs	54958.9	13796.8	0		Share of DALYs due to under- and overconsumption of food in the respective disease and their distribution among the individual dietary risk factors in Germany in 2019
	DALY rate	0.0107135	0.0133631	0
…low in Omega-3	DALYs	82093.5	0	0
	DALY rate	0.016003	0	0
…low in polyuns. fatty acids	DALYs	56790.1	0	0
	DALY rate	0.0110705	0	0
…low in milk	DALYs	0	0	63685.5
	DALY rate	0	0	0.0119779
…low in calcium	DALYs	0	0	28245.1
	DALY rate	0	0	0.00531231
Total (not only because of the diet)	DALYs	5.12987e+06	1.03245e+06	5.31691e+06
	DALY rate	1	1	1
DALYs in Germany in 2019 and resulting DALY rates differentiated by disease due to dietary risk factors
DALYs due to under-consumption of food	0.571783
DALYs due to over-consumption of food	0.428217
Share of DALYs due to under- and overconsumption of food in Germany in 2019
		Disease
		CVD	T2DM	Neoplasms
Total DALYs due to malnutrition		2.31081e+06	480316	398452
(Total DALYs due to malnutrition)Tool/ (Total DALYS due to malnutrition)calculations		0.715763	0.833061	0.769119
Difference		0.284237	0.166939	0.230881
Average Difference		0.227352
(Total DALYs due to malnutrition)calculations/ (Total DALYS due to malnutrition)Tool		1.39711	1.20039	1.30019
Difference		0.39711	0.200392	0.300189
Average Difference		0.29923
Total calculated DALYs due to malnutrition in comparison with total DALYs due to malnutrition of the tool in Germany in 2019

## Sheet: Afshin
Dietary risk factor Diets…		Disease				Dietary risk factors Diets…	Disease
		CVD	T2DM	Neoplasms			CVD	T2DM	Neoplasms
…high in red meat	DALYs	0	934010	377910		…high in red meat	0	0.255625	0.0474826
	DALY rate	0	0.0321449	0.0160548		…high in processed meat	0.0319928	0.293667	0.0285403
…high in processed meat	DALYs	2267396	1073011	227150		…high in sodium	0.841465	0	0.923977
	DALY rate	0.00649504	0.0369287	0.00965004		…high in sugar-sweet. Bever.	0.0395826	0.450708	0
…low in whole grains	DALYs	70307644	12191579	0		…high in trans fatty acids	0.0869594	0	0
	DALY rate	0.201399	0.419585	0		DALYs due to over-consumption of food	70871982	3653832	7958923
…low in legumes	DALYs	10989971	0	0			0.203016	0.12575	0.33812
	DALY rate	0.0314812	0	0		…low in whole grains	0.252701	0.479937	0
…low in fruits	DALYs	52136716	5901564	6768001		…low in legumes	0.0395004	0	0
	DALY rate	0.149348	0.203108	0.287526		…low in fruits	0.187391	0.232323	0.434408
…high in sodium	DALYs	59636303	0	7353863		…low in fiber	0.0636262	0	0.141013
	DALY rate	0.170831	0	0.312415		…low in vegetables	0.122961	0	0
…low in fiber	DALYs	17702354	0	2196966		…low in nuts and seeds	0.153192	0.28774	0
	DALY rate	0.0507091	0	0.093334		…low in Omega-3	0.116357	0	0
…high in sugar-sweet. bever.	DALYs	2805297	1646811	0		…low in polyuns. fatty acids	0.0642707	0	0
	DALY rate	0.00803588	0.0566766	0		…low in milk	0	0	0.174697
…high in trans fatty acids	DALYs	6162986	0	0		…low in calcium	0	0	0.249882
	DALY rate	0.0176541	0	0		DALYs due to under-consumption of food	278224348	25402448	15579836
…low in vegetables	DALYs	34210780	0	0			0.796984	0.87425	0.66188
	DALY rate	0.0979981	0	0		Sum	349096330	29056280	23538759
…low in nuts and seeds	DALYs	42621808	7309305	0		Share of DALYs due to under- and overconsumption of food in the respective disease and their distribution among the individual dietary risk factors globally in 2017
	DALY rate	0.122092	0.251557	0
…low in Omega-3	DALYs	32373396	0	0
	DALY rate	0.0927349	0	0
…low in polyuns. fatty acids	DALYs	17881679	0	0
	DALY rate	0.0512228	0	0
…low in milk	DALYs	0	0	2721750
	DALY rate	0	0	0.115628
…low in calcium	DALYs	0	0	3893119
	DALY rate	0	0	0.165392
Total (not only because of the diet)	DALYs	349096330	29056280	23538759
	DALY rate	1	1	1
Global DALYs in 2017 and resulting DALY rates differentiated by disease due to dietary risk factors; Source: Afshin et al. (2019)
DALYs due to under-consumption of food	0.794656
DALYs due to over-consumption of food	0.205344
Global share of DALYs due to under- and overconsumption of food in 2017

## Sheet: Total DALYs GBD
	Disease
	CVD	T2DM	Neoplasms	Other	Total
DALYs of all dietary risk factors	1.65399e+06	400133	306457	18737.2	2.37932e+06
Percentage	0.695154	0.168171	0.1288	0.00787502	1
DALYs from diseases in Germany for 2019 and their share of total DALYs due to malnutrition

## Sheet: Population Share
Population: Germany, reference date, sex
Reference date	Sex
	male	female	total
12/31/2021	41066785	42170339	83237124
	0.493371	0.506629	1
01/01/2022			83756658
Population shares in Germany in 2021 and 2022

## Sheet: COI
CVD			T2DM			Neoplasms
Direct (2015)			Direct (2010)			Direct (2018)
Primary care	3215531000		Hospitals/ inpatient treatment	1986		Health expenditure on care	25537000000
Outpatient care	4730257000		Pharmacies/ medication	1285		Cdir,neoplasms,2018	25537000000
A&E	115223000		Physicians/ outpatient care	786
Inpatient care	14965129000		Dentists	155		Indirect (2018)
Medications	5279912000		Sick benefits	149		Informal care	5141000000
Cdir,CVD,2015	28306052000		Other	785		Prod. loss from prem. mort.	11516000000
			cdir,T2DM,cap,2010	5146		Prod. loss from morbidity	4370000000
Indirect (2015)			Cdir,T2DM,2010	16100000000		Cind,neoplasms,2018	21027000000
Prod. loss from prem. mort.	8556221000
Prod. loss from morbidity	8495837000		Indirect (2011)			Cneoplasms,2018	46564000000
Informal care	12149160000		cind,T2DM,cap,2011	4103		y1	2018
Cind,CVD,2015	29201218000		CPI2010/ CPI2011	0.978992		p2018	83019213
						CPI2022/ CPI2018	1.1
CCVD,2015	57507270000		Indirect (2010)			Cneoplasms,cap,2018	560.882
y1	2015		cind,T2DM,cap,2011	4016.8		Cneoplasms,cap,2022	616.97
p2015	82175684		Cind,T2DM,2010	1.25671e+10		Direct and indirect costs of neoplasms in 2018, calculation components and calculated per capita costs in 2018 and 2022 in Germany
CPI2022/ CPI2015	1.13
CCVD,cap,2015	699.809		CT2DM,2010	2.86671e+10
CCVD,cap,2022	790.784		y1	2010
Direct and indirect costs of cardiovascular diseases in 2015, calculation components and calculated per capita costs in 2015 and 2022 in Germany			p2010	81751602
			CPI2022/ CPI2010	1.22
			CT2DM,cap,2010	350.662
			CT2DM,cap,2022	427.807
			Indirect (2011)
			Total per capita	4103
			CPI 2010	93.2
			CPI 2011	95.2
			Direct and indirect costs of type 2 diabetes mellitus in2010 and 2011, calculation components and calculated per capita costs in 2010 and 2022 in Germany

## Sheet: Health Costs
Dietary risk factor Diets…		Disease			Sum	Percentage		Dietary risk factors Diets…	Disease
		CVD	T2DM	Neoplasms					CVD	T2DM	Neoplasms
…high in red meat	Per capita costs	40.3135	49.934	8.15081	98.3983	0.163594		…high in red meat	0.291023	0.357058	0.541502
	Total costs	3.37653e+09	4.1823e+09	6.82685e+08	8.24151e+09			…high in processed meat	0.176747	0.485171	0.338284
…high in processed meat	Per capita costs	24.4836	67.8503	5.09193	97.4259	0.161977		…high in sodium	0.252033	0	0.120214
	Total costs	2.05066e+09	5.68292e+09	4.26483e+08	8.16006e+09			…high in sugar-sweet. bever.	0.0606281	0.15777	0
…low in whole grains	Per capita costs	60.8177	20.4008	11.5453	92.7638	0.154227		…high in trans fatty acids	0.219569	0	0
	Total costs	5.09389e+09	1.7087e+09	9.66998e+08	7.76959e+09			Costs due to over-consumption of food	138.523	139.848	15.0522
…low in legumes	Per capita costs	61.2849	0	0	61.2849	0.101891			0.388872	0.702671	0.325552
	Total costs	5.13302e+09	0	0	5.13302e+09			…low in whole grains	0.279372	0.34475	0.370234
…low in fruits	Per capita costs	23.0234	19.828	6.49742	49.3488	0.0820459		…low in legumes	0.281518	0	0
	Total costs	1.92837e+09	1.66072e+09	5.44202e+08	4.13329e+09			…low in fruits	0.10576	0.33507	0.208358
…high in sodium	Per capita costs	34.9124	0	1.80949	36.7219	0.0610528		…low in fiber	0.0976876	0.223572	0.0451131
	Total costs	2.92415e+09	0	1.51557e+08	3.0757e+09			…low in vegetables	0.0984001	0	0.0342081
…low in fiber	Per capita costs	21.2661	13.23	1.4068	35.9028	0.0596911		…low in nuts and seeds	0.0389172	0.0966082	0
	Total costs	1.78118e+09	1.1081e+09	1.17829e+08	3.0071e+09			…low in Omega-3	0.0581316	0	0
…high in sugar-sweet. bever.	Per capita costs	8.3984	22.0638	0	30.4623	0.0506457		…low in polyuns. fatty acids	0.0402139	0	0
	Total costs	7.03422e+08	1.84799e+09	0	2.55142e+09			…low in milk	0	0	0.236982
…high in trans fatty acids	Per capita costs	30.4154	0	0	30.4154	0.0505677		…low in calcium	0	0	0.105104
	Total costs	2.54749e+09	0	0	2.54749e+09			Costs due to under-consumption of food	217.695	59.1755	31.1838
…low in vegetables	Per capita costs	21.4212	0	1.06674	22.4879	0.0373878			0.611128	0.297329	0.674448
	Total costs	1.79417e+09	0	8.93467e+07	1.88351e+09			Sum	356.218	199.024	46.2361
…low in nuts and seeds	Per capita costs	8.47207	5.71685	0	14.1889	0.0235901		Share of health costs due to under- and overconsumption of food in the respective disease and their distribution among the individual dietary risk factors in Germany in 2022
	Total costs	7.09592e+08	4.78824e+08	0	1.18842e+09
…low in Omega-3	Per capita costs	12.6549	0	0	12.6549	0.0210397
	Total costs	1.05994e+09	0	0	1.05994e+09			Dietary risk factors Diets…	Disease
…low in polyuns. fatty acids	Per capita costs	8.75436	0	0	8.75436	0.0145547			CVD	T2DM	Neoplasms
	Total costs	7.33236e+08	0	0	7.33236e+08			…high in red meat	0.113171	0.250895	0.176287
…low in milk	Per capita costs	0	0	7.39002	7.39002	0.0122864		…high in processed meat	0.0687321	0.340916	0.110129
	Total costs	0	0	6.18963e+08	6.18963e+08			…low in whole grains	0.170732	0.102504	0.249704
…low in calcium	Per capita costs	0	0	3.27754	3.27754	0.00544915		…low in legumes	0.172043	0	0
	Total costs	0	0	2.74516e+08	2.74516e+08			…low in fruits	0.064633	0.0996261	0.140527
Sum	Per capita costs	356.218	199.024	46.2361	601.478	1		…high in sodium	0.0980085	0	0.0391359
	Total costs	2.98356e+10	1.66696e+10	3.87258e+09	5.03778e+10			…low in fiber	0.0596996	0.0664743	0.0304265
Percentage		0.592238	0.330891	0.0768708	1			…high in sugar-sweet. bever.	0.0235766	0.11086	0
								…high in trans fatty acids	0.0853841	0	0
Per capita and total health costs of dietary risk factors, their shares in total costs and shares of cardiovascular diseases, type 2 diabetes mellitus and neoplasms in total health costs due to food consumption in Germany in 2022								…low in vegetables	0.0601351	0	0.0230716
								…low in nuts and seeds	0.0237834	0.0287244	0
								…low in Omega-3	0.0355258	0	0
								…low in polyuns. fatty acids	0.0245758	0	0
								…low in milk	0	0	0.159832
								…low in calcium	0	0	0.0708871
								Distribution of health costs of individual diseases from food among dietary risk factors in Germany in 2022

## Sheet: Quant.-stand. HC
	Dietary Risk Factors
	Diets high in…			Diets low in…
	…red meat	…processed meat	…sodium	…whole grains	…legumes	…fruits
Ir,cap [g]	69.1	35.53	4.1	130.03	10.2	169.6
Irecr,cap [g]	14	2	2.3	232	75	200
xr,cap [g]	55.1	33.53	1.8	-101.97	-64.8	-30.4
i (hr/lr)	0.797395	0.94371	0	0.439526	0.864	0.152
Average, recommended and harmful daily per capita intake amounts of selected dietary risk factors in Germany in 2022 and the calculated quantity quota
	Dietary Risk Factors
	Diets high in…			Diets low in…
	…red meat	…processed meat	…sodium	…whole grains	…legumes	…fruits
xr,cap [g]	55.1	33.53	1.8	-101.97	-64.8	-30.4
HCr,cap,2022 [€]	98.3983	97.4259	36.7219	92.7638	61.2849	49.3488
HHCr,2022 [€/g]	0.00489264	0.00796064	0.0558933	-0.00249237	-0.00259111	-0.00444744
Harmful daily per capita intake amounts, annual per capita costs and quantity-standardised health costs of selected dietary risk factors in Germany in 2022

## Sheet: Product groups
	Dietary Risk Factors
	Diets high in…		Diets low in…
	…red meat	…processed meat	…whole grains	…legumes	…fruits
HHCr,2022 [€/g]	0.00489264	0.00796064	-0.00249237	-0.00259111	-0.00444744
i (hr/lr)	0.797395	0.94371	0.439526	0.864	0.152
mr [g]	1000	1000	1000	1000	1000
mr,i [g]	797.395	943.71	439.526	864	152
HPr [€]	3.90137	7.51253	-1.09546	-2.23872	-0.676011
Calculation components and calculated health premiums and discounts for selected dietary risk factors in Germany in 2022
Product group	Current price	Price including external health costs	Change
Beef Shoulder	18.9	22.8014	0.206421
Minced Meat	8.84	16.3525	0.849834
Salami	14.66	22.1725	0.512451
Spelt Flour	1.54	0.444537	-0.71134
Wholemeal Bread	3.98	2.88454	-0.275242
Plate Lentils	4.38	2.14128	-0.511123
Red Lentils	3.58	1.34128	-0.625341
Apples	2.845	2.16899	-0.237614
Bananas	2.14	1.46399	-0.315893
Current price, price including external health costs and the percentage change in price of selected products from Edeka in Germany in 2022
Product group	Current price	Environmental costs	Health costs	New price	New price/ Current price
Gouda conv	5.3286	4.6866	0.160526	10.1757	1.90964
Gouda org	10.6465	3.4882	0.160526	14.2952	1.34272
Mozzarella conv	5.9064	3.0388	0.00610355	8.9513	1.51553
Mozzarella org	7.6184	2.2898	0.00610355	9.9143	1.30136
Minced meat conv	6.2595	10.3469	7.51253	24.1189	3.85317
Minced meat org	9.8012	12.3906	7.51253	29.7043	3.03068
Apples conv	2.3112	0.1926	-0.676011	1.82779	0.79084
Apples org	3.4668	0.1284	-0.676011	2.91919	0.842041
Bananas conv	1.0914	0.214	-0.676011	0.629389	0.57668
Bananas org	1.7869	0.1605	-0.676011	1.27139	0.711505
Current price, environmental as well as health costs, resulting new price and price ratio of selected products of the Penny-market in Germany in 2022

## Sheet: Sodium
	Product
	Edeka		Penny-market
	Organic Salami (100g)	Conventional Salami (100g)	Hochland Gouda (150g)	San Fabio mozzarella (220g)
ap,cal [kcal]	373	344	510	547.8
qcal	6.70241	7.26744	4.90196	4.56371
mr,p [g]	1.8	1.6	0.9	0.528
mr,day [g]	12.0643	11.6279	4.41176	2.40964
Hmr,day [g]	9.76434	9.32791	2.11176	0.109639
apg,cal,day [kcal]	268.764	247.868	235.671	172.595
qp,day	0.107506	0.0991474	0.0942685	0.0690378
nr,day [g]	1.04972	0.924838	0.199073	0.00756921
nr,p [g]	1.45684	1.28352	0.4308	0.024024
HPp	0.0814276	0.0717402	0.0240788	0.00134278
HPp for 1000g	0.814276	0.717402	0.160526	0.00610355
Current Price	1.69	1.24	2.29	0.59
New Price	1.77143	1.31174	2.31408	0.591343
Price Increase	0.048182	0.057855	0.0105148	0.0022759
Calculation components, health premiums for sodium and resulting price increase of selected products in Germany in 2022
Daily average food intake [kcal]:	2500
Daily average salami intake [g]:	72.0548
Daily average cheese intake [g]:	69.3151
Daily average food, salami and cheese intake in Germany
